# Supplementary material for: Polyphyletic Nature of Salmonella enterica Serotype Derby and Lineage-Specific Host-Association Revealed by Genome-Wide Analysis
Source: Front Microbiol. 2018 May 17;9:891. doi: 10.3389/fmicb.2018.00891 (PMC5966662; doi:10.3389/fmicb.2018.00891)
Supplement: TABLE S1 — Strains information. Sheet 1: Epidata, sample ID, NCBI accession number, genome deep coverage, and breadth. Sheet 2: repartition of the selected strains in each French region. Sheets 3 and 4: selection plan for the strains isolated from the pork and poultry sectors respectively. [file Table_1.XLSX]

## Sheet: selection
Key	Sampling date	Region	Lattitude	Longitude	Sector	Sampling stage	Matrix	NCBI accession	Deep coverage	Deep breadth
2014LSAL00238	07/01/2014	Rhone-Alpes	45.6486	5.2817	Pork	Industrial transformation	Meat from pig - fresh	SAMN07267519	273	91.92%
2014LSAL00274	09/01/2014	Lorraine	49.0163	6.6165	Pork	Retail sale	Meat from pig - meat products - raw but intended to be eaten cooked	SAMN07734874	113	91.4%
2014LSAL00337	14/01/2014	Pays de la Loire	47.1094	-1.1124	Pork	Industrial transformation	Meat from pig - meat preparation intended to be eaten cooked	SAMN07734875	129	91.38%
2014LSAL00455	15/01/2014	Poitou-Charentes	46.4719	0.7745	Pork	Slaughter	Meat from pig - fresh	SAMN07734876	75	91.41%
2014LSAL00717	11/02/2014	Midi-Pyrenees	43.4888	1.8842	Pork	Slaughter	Meat from pig - carcass	SAMN07734877	235	91.0%
2014LSAL00762	18/02/2014	Pays de la Loire	47.1094	-1.1124	Pork	Industrial transformation	Meat from pig - fresh	SAMN07734878	282	91.28%
2014LSAL00814	28/01/2014	Aquitaine	44.7253	-0.1401	Pork	Slaughter	Meat from pig - carcass	SAMN07734879	307	91.42%
2014LSAL00873	17/02/2014	Bretagne	48.0083	-1.2387	Pork	Unspecified	Meat from pig - fresh	SAMN07734880	221	91.34%
2014LSAL00980	05/03/2014	Bretagne	48.0083	-1.2387	Pork	Industrial transformation	Meat from pig - fresh	SAMN07734881	99	91.4%
2014LSAL01158	14/03/2014	Pays de la Loire	47.1094	-1.1124	Pork	Retail sale	Meat from pig - offal	SAMN07734882	142	91.56%
2014LSAL01220	17/03/2014	Rhone-Alpes	45.6486	5.2817	Pork	Slaughter	Meat from pig - fresh	SAMN07734883	244	91.43%
2014LSAL01256	13/03/2014	Provence-Alpes-Cote d’Azur	43.1811	5.809	Pork	Slaughter	Meat from pig - carcass	SAMN07734884	139	91.36%
2014LSAL01306	24/03/2014	Limousin	45.7388	1.6891	Pork	Retail sale	Meat from pig - offal	SAMN07734885	51	91.28%
2014LSAL01311	16/03/2014	Pays de la Loire	47.1094	-1.1124	Poultry	Slaughter	Meat from duck - carcass	SAMN07734886	164	92.55%
2014LSAL01383	26/03/2014	Bretagne	48.0083	-1.2387	Poultry	Slaughter	Meat from broilers - Gallus gallus - carcass	SAMN07734887	376	92.55%
2014LSAL01467	04/04/2014	Auvergne	45.6716	3.5211	Pork	Slaughter	Meat from pig - carcass	SAMN07734888	227	91.46%
2014LSAL01499	01/04/2014	Bretagne	48.0083	-1.2387	Poultry	Slaughter	Meat from broilers - Gallus gallus - carcass	SAMN07734889	309	92.53%
2014LSAL01651	09/04/2014	Pays de la Loire	47.1094	-1.1124	Pork	Retail sale	Meat from pig - offal	SAMN07734890	140	91.4%
2014LSAL01779	24/04/2014	Bretagne	48.0083	-1.2387	Poultry	Slaughter	Meat from broilers - Gallus gallus - carcass	SAMN07734891	236	92.58%
2014LSAL01780	24/04/2014	Bretagne	48.0083	-1.2387	Poultry	Slaughter	Meat from broilers - Gallus gallus - carcass	SAMN07734892	251	92.57%
2014LSAL01781	24/04/2014	Bretagne	48.0083	-1.2387	Poultry	Slaughter	Meat from broilers - Gallus gallus - carcass	SAMN07734893	190	92.51%
2014LSAL01894	28/04/2014	Aquitaine	44.7253	-0.1401	Pork	Slaughter	Meat from pig	SAMN07734894	252	91.43%
2014LSAL02051	21/05/2014	Bretagne	48.0083	-1.2387	Pork	Slaughter	Meat from pig - carcass	SAMN07734895	229	91.4%
2014LSAL02073	13/05/2014	Bretagne	48.0083	-1.2387	Poultry	Slaughter	Meat from broilers - Gallus gallus - carcass	SAMN07734896	101	92.39%
2014LSAL02163	20/05/2014	Bretagne	48.0083	-1.2387	Poultry	Slaughter	Meat from broilers - Gallus gallus - carcass	SAMN07734897	208	92.47%
2014LSAL02205	04/06/2014	Poitou-Charentes	46.4719	0.7745	Poultry	Livestock farming	Gallus gallus - fowl - broilers	SAMN07734898	247	91.4%
2014LSAL02278	06/01/2014	Aquitaine	44.7253	-0.1401	Pork	Slaughter	Meat from pig - fresh	SAMN07734899	178	91.42%
2014LSAL02285	21/05/2014	Poitou-Charentes	46.4719	0.7745	Pork	Slaughter	Meat from pig - carcass	SAMN07734900	238	91.36%
2014LSAL02325	02/06/2014	Rhone-Alpes	45.6486	5.2817	Poultry	Slaughter	Meat from turkey - carcass	SAMN07734901	275	92.55%
2014LSAL02431	18/06/2014	Nord-Pas-de-Calais	50.5361	3.5019	Pork	Industrial transformation	Meat from pig - carcass	SAMN07734902	182	91.48%
2014LSAL02441	18/06/2014	Bretagne	48.0083	-1.2387	Poultry	Slaughter	Meat from broilers - Gallus gallus - carcass	SAMN07734903	281	92.53%
2014LSAL02463	20/06/2014	Auvergne	45.6716	3.5211	Pork	Industrial transformation	Meat from pig - fresh	SAMN07734904	257	91.38%
2014LSAL02547	18/06/2014	Poitou-Charentes	46.4719	0.7745	Pork	Slaughter	Meat from pig - fresh	SAMN07734905	240	91.5%
2014LSAL02838	11/07/2014	Languedoc-Roussilon	43.4968	4.3176	Pork	Slaughter	Meat from pig - carcass	SAMN07734906	250	91.37%
2014LSAL03150	15/07/2014	Bretagne	48.0083	-1.2387	Poultry	Industrial transformation	Meat from broilers - Gallus gallus - fresh	SAMN07734907	239	92.51%
2014LSAL03218	30/07/2014	Pays de la Loire	47.1094	-1.1124	Poultry	Industrial transformation	Meat from broilers - Gallus gallus - mechanically separated meat - MSM	SAMN07734908	217	92.96%
2014LSAL03309	02/04/2014	Pays de la Loire	47.1094	-1.1124	Poultry	Slaughter	Meat from broilers - Gallus gallus - carcass	SAMN07734909	152	92.51%
2014LSAL03340	05/06/2014	Bretagne	48.0083	-1.2387	Poultry	Slaughter	Meat from broilers - Gallus gallus - carcass	SAMN07734910	250	92.54%
2014LSAL03342	04/06/2014	Bretagne	48.0083	-1.2387	Poultry	Slaughter	Meat from broilers - Gallus gallus - carcass	SAMN07734911	229	92.51%
2014LSAL03344	05/06/2014	Bretagne	48.0083	-1.2387	Poultry	Slaughter	Meat from broilers - Gallus gallus - carcass	SAMN07734912	238	92.55%
2014LSAL03348	11/06/2014	Bretagne	48.0083	-1.2387	Poultry	Slaughter	Meat from broilers - Gallus gallus - carcass	SAMN07734913	232	92.53%
2014LSAL03350	11/06/2014	Bretagne	48.0083	-1.2387	Poultry	Slaughter	Meat from broilers - Gallus gallus - carcass	SAMN07734914	226	92.52%
2014LSAL03355	11/06/2014	Bretagne	48.0083	-1.2387	Poultry	Slaughter	Meat from broilers - Gallus gallus - carcass	SAMN07734915	245	92.5%
2014LSAL03356	11/06/2014	Bretagne	48.0083	-1.2387	Poultry	Slaughter	Meat from broilers - Gallus gallus - carcass	SAMN07734916	240	92.53%
2014LSAL03383	17/06/2014	Bretagne	48.0083	-1.2387	Poultry	Slaughter	Meat from broilers - Gallus gallus - carcass	SAMN07734917	251	92.53%
2014LSAL03388	17/06/2014	Bretagne	48.0083	-1.2387	Poultry	Slaughter	Meat from broilers - Gallus gallus - carcass	SAMN07734918	238	92.53%
2014LSAL03390	17/06/2014	Bretagne	48.0083	-1.2387	Poultry	Slaughter	Meat from broilers - Gallus gallus - carcass	SAMN07734919	214	92.54%
2014LSAL03393	17/06/2014	Bretagne	48.0083	-1.2387	Poultry	Slaughter	Meat from broilers - Gallus gallus - carcass	SAMN07734920	233	92.52%
2014LSAL03396	17/06/2014	Bretagne	48.0083	-1.2387	Poultry	Slaughter	Meat from broilers - Gallus gallus - carcass	SAMN07734921	225	92.53%
2014LSAL03398	17/06/2014	Bretagne	48.0083	-1.2387	Poultry	Slaughter	Meat from broilers - Gallus gallus - carcass	SAMN07734922	205	92.53%
2014LSAL03401	24/06/2014	Bretagne	48.0083	-1.2387	Poultry	Slaughter	Meat from broilers - Gallus gallus - carcass	SAMN07734923	238	92.53%
2014LSAL03404	24/06/2014	Bretagne	48.0083	-1.2387	Poultry	Slaughter	Meat from broilers - Gallus gallus - carcass	SAMN07734924	229	92.67%
2014LSAL03407	24/06/2014	Bretagne	48.0083	-1.2387	Poultry	Slaughter	Meat from broilers - Gallus gallus - carcass	SAMN07734926	233	92.53%
2014LSAL03409	24/06/2014	Bretagne	48.0083	-1.2387	Poultry	Slaughter	Meat from broilers - Gallus gallus - carcass	SAMN07734927	253	92.53%
2014LSAL03410	24/06/2014	Bretagne	48.0083	-1.2387	Poultry	Slaughter	Meat from broilers - Gallus gallus - carcass	SAMN07734928	205	92.56%
2014LSAL03414	02/07/2014	Bretagne	48.0083	-1.2387	Poultry	Slaughter	Meat from broilers - Gallus gallus - carcass	SAMN07734929	228	92.56%
2014LSAL03416	02/07/2014	Bretagne	48.0083	-1.2387	Poultry	Slaughter	Meat from broilers - Gallus gallus - carcass	SAMN07734930	193	92.55%
2014LSAL03420	02/07/2014	Bretagne	48.0083	-1.2387	Poultry	Slaughter	Meat from broilers - Gallus gallus - carcass	SAMN07734931	265	92.52%
2014LSAL03463	09/07/2014	Bretagne	48.0083	-1.2387	Poultry	Slaughter	Meat from broilers - Gallus gallus - carcass	SAMN07734932	251	92.54%
2014LSAL03465	09/07/2014	Bretagne	48.0083	-1.2387	Poultry	Slaughter	Meat from broilers - Gallus gallus - carcass	SAMN07734933	278	92.55%
2014LSAL03470	15/07/2014	Bretagne	48.0083	-1.2387	Poultry	Slaughter	Meat from broilers - Gallus gallus - carcass	SAMN07734934	251	92.51%
2014LSAL03478	15/07/2014	Bretagne	48.0083	-1.2387	Poultry	Slaughter	Meat from broilers - Gallus gallus - carcass	SAMN07734935	256	92.55%
2014LSAL03510	30/06/2014	Bretagne	48.0083	-1.2387	Poultry	Slaughter	Meat from broilers - Gallus gallus - carcass	SAMN07734936	279	92.55%
2014LSAL03521	22/07/2014	Bretagne	48.0083	-1.2387	Poultry	Slaughter	Meat from broilers - Gallus gallus - carcass	SAMN07734937	236	92.54%
2014LSAL03524	30/06/2014	Bretagne	48.0083	-1.2387	Poultry	Slaughter	Meat from broilers - Gallus gallus - carcass	SAMN07734938	227	92.5%
2014LSAL03616	13/08/2014	Auvergne	45.6716	3.5211	Pork	Industrial transformation	Meat from pig - meat preparation	SAMN07734939	214	91.37%
2014LSAL03694	08/08/2014	Bretagne	48.0083	-1.2387	Poultry	Industrial transformation	Meat from guinea fowl	SAMN07734940	297	92.55%
2014LSAL03785	27/08/2014	Pays de la Loire	47.1094	-1.1124	Pork	Slaughter	Meat from pig - offal	SAMN07734941	271	91.92%
2014LSAL03787	27/08/2014	Pays de la Loire	47.1094	-1.1124	Pork	Industrial transformation	Meat from pig - offal	SAMN07734942	350	91.92%
2014LSAL03926	27/08/2014	Bretagne	48.0083	-1.2387	Pork	Industrial transformation	Meat from pig - fresh	SAMN07734943	329	97.39%
2014LSAL03973	07/08/2014	Aquitaine	44.7253	-0.1401	Pork	Industrial transformation	Meat from pig - meat preparation	SAMN07734944	248	91.34%
2014LSAL03974	07/08/2014	Aquitaine	44.7253	-0.1401	Pork	Slaughter	Meat from pig - carcass	SAMN07734945	269	91.41%
2014LSAL03975	2014-08-07	Aquitaine	44.7253	-0.1401	Pork	Slaughter	Meat from pig - carcass	SAMN07734946	194	91.42%
2014LSAL03976	2014-08-07	Aquitaine	44.7253	-0.1401	Pork	Slaughter	Meat from pig - carcass	SAMN07734947	210	91.41%
2014LSAL03985	15/09/2014	Rhone-Alpes	45.6486	5.2817	Pork	Slaughter	Meat from pig - carcass	SAMN07734948	119	92.3%
2014LSAL04065	17/09/2014	Nord-Pas-de-Calais	50.5361	3.5019	Pork	Industrial transformation	Meat from pig - meat products	SAMN07734949	247	91.28%
2014LSAL04466	01/10/2014	Pays de la Loire	47.1094	-1.1124	Pork	Retail sale	Meat from pig - meat preparation intended to be cooked	SAMN07734950	174	91.41%
2014LSAL04673	06/10/2014	Rhone-Alpes	45.6486	5.2817	Pork	Industrial transformation	Meat from pig	SAMN07734951	258	92.45%
2014LSAL04833	17/09/2014	Auvergne	45.6716	3.5211	Pork	Industrial transformation	Meat from pig - minced meat - intended to be eaten cooked	SAMN07734952	135	91.38%
2014LSAL05133	05/11/2014	Bretagne	48.0083	-1.2387	Poultry	Slaughter	Meat from turkey - carcass	SAMN07734953	206	93.35%
2014LSAL05213	12/11/2014	Bretagne	48.0083	-1.2387	Poultry	Industrial transformation	Meat from broilers - Gallus gallus - carcass	SAMN07734954	193	92.58%
2014LSAL05495	29/10/2014	Languedoc-Roussilon	43.4968	4.3176	Pork	Industrial transformation	Meat from pig - minced meat - intended to be eaten cooked	SAMN07734955	211	91.43%
2014LSAL05538	01/12/2014	Pays de la Loire	47.1094	-1.1124	Pork	livestock farming	Meat from pig - fresh	SAMN07734956	290	91.33%
2014LSAL05735	06/11/2014	Ile-de-France	48.7508	2.7905	Pork	Retail sale	Meat from pig - fresh	SAMN07734957	244	92.5%
2015LSAL00134	27/10/2014	Aquitaine	44.7253	-0.1401	Pork	Slaughter	Meat from pig - fresh	SAMN07734958	265	91.47%
2015LSAL00137	17/12/2014	Poitou-Charentes	46.4719	0.7745	Pork	Slaughter	Meat from pig - fresh	SAMN07734959	227	91.38%
2015LSAL00190	18/12/2014	Lorraine	49.0163	6.6165	Pork	Retail sale	Meat from pig - meat products - raw but intended to be eaten cooked	SAMN07734960	286	91.45%
2015LSAL00219	30/12/2014	Pays de la Loire	47.1094	-1.1124	Poultry	Industrial transformation	Meat from broilers - Gallus gallus - fresh	SAMN07734961	257	92.54%
2015LSAL00314	09/10/2014	Languedoc-Roussilon	43.4968	4.3176	Pork	Slaughter	Meat from pig - carcass	SAMN07734962	251	91.52%
2015LSAL00428	02/06/2014	Bretagne	48.0083	-1.2387	Pork	Slaughter	Meat from pig - carcass	SAMN07734963	236	91.42%
2015LSAL00429	02/06/2014	Bretagne	48.0083	-1.2387	Pork	Slaughter	Meat from pig - carcass	SAMN07734964	243	91.41%
2015LSAL00452	10/06/2014	Bretagne	48.0083	-1.2387	Pork	Slaughter	Meat from pig - carcass	SAMN07734965	241	91.4%
2015LSAL00465	10/06/2014	Bretagne	48.0083	-1.2387	Pork	Slaughter	Meat from pig - carcass	SAMN07734966	189	91.39%
2015LSAL00477	21/01/2015	Bretagne	48.0083	-1.2387	Poultry	Industrial transformation	Meat from broilers - Gallus gallus - fresh	SAMN07734967	216	92.5%
2015LSAL00641	30/01/2015	Centre	47.7947	2.3483	Pork	Industrial transformation	Meat from pig - fresh	SAMN07734968	254	93.62%
2015LSAL00691	03/02/2015	Auvergne	45.6716	3.5211	Pork	Industrial transformation	Meat from pig - carcass	SAMN07734969	282	91.32%
2015LSAL00728	13/02/2015	Pays de la Loire	47.1094	-1.1124	Pork	Industrial transformation	Meat from pig - meat preparation destinee a etre consommee cuite	SAMN07734970	237	91.34%
2015LSAL00981	05/03/2015	Auvergne	45.6716	3.5211	Pork	Industrial transformation	Meat from pig - carcass	SAMN07734971	257	91.34%
2015LSAL00989	02/03/2015	Languedoc-Roussilon	43.4968	4.3176	Pork	Slaughter	Meat from pig - carcass	SAMN07734972	262	91.43%
2015LSAL00990	16/02/2015	Languedoc-Roussilon	43.4968	4.3176	Pork	Slaughter	Meat from pig - carcass	SAMN07734973	205	91.4%
2015LSAL01029	10/03/2015	Pays de la Loire	47.1094	-1.1124	Pork	Retail sale	Meat from pig - meat preparation destinee a etre consommee cuite	SAMN07734974	233	91.42%
2015LSAL01058	17/03/2015	Languedoc-Roussilon	43.4968	4.3176	Pork	Slaughter	Meat from pig - carcass	SAMN07734975	212	91.4%
2015LSAL01075	17/03/2015	Bretagne	48.0083	-1.2387	Poultry	Industrial transformation	Meat from broilers - Gallus gallus - fresh	SAMN07734976	156	92.53%
2015LSAL01179	25/03/2015	Bretagne	48.0083	-1.2387	Poultry	Slaughter	Meat from broilers - Gallus gallus - fresh	SAMN07734977	130	92.56%
2015LSAL01314	23/03/2015	Centre	47.7947	2.3483	Pork	Slaughter	Meat from pig - carcass	SAMN07734978	224	91.4%
2015LSAL01334	24/03/2015	Rhone-Alpes	45.6486	5.2817	Pork	Slaughter	Meat from pig - carcass	SAMN07734979	220	91.38%
2015LSAL01341	01/04/2015	Lorraine	49.0163	6.6165	Poultry	Livestock farming	Gallus gallus - fowl - broilers	SAMN07734980	307	91.42%
2015LSAL01474	15/04/2015	Bretagne	48.0083	-1.2387	Poultry	Industrial transformation	Meat from broilers - Gallus gallus - mechanically separated meat - MSM	SAMN07734981	321	92.53%
2015LSAL01578	22/04/2015	Pays de la Loire	47.1094	-1.1124	Pork	Industrial transformation	Meat from pig	SAMN07734982	215	91.39%
2015LSAL01591	28/04/2015	Pays de la Loire	47.1094	-1.1124	Poultry	Slaughter	Meat from broilers - Gallus gallus - fresh	SAMN07734983	229	92.53%
2015LSAL01697	13/05/2015	Bretagne	48.0083	-1.2387	Pork	Slaughter	Meat from pig - carcass	SAMN07734984	192	91.38%
2015LSAL01713	17/03/2015	Auvergne	45.6716	3.5211	Pork	Industrial transformation	Meat from pig	SAMN07734985	221	91.41%
2015LSAL01716	24/03/2015	Auvergne	45.6716	3.5211	Pork	Slaughter	Meat from pig - carcass	SAMN07734986	176	92.49%
2015LSAL01748	20/04/2015	Aquitaine	44.7253	-0.1401	Pork	Slaughter	Meat from pig - carcass	SAMN07734987	224	91.29%
2015LSAL01817	28/04/2015	Bretagne	48.0083	-1.2387	Pork	Slaughter	Meat from pig - carcass	SAMN07734988	186	91.28%
2015LSAL01821	19/05/2015	Bretagne	48.0083	-1.2387	Pork	Slaughter	Meat from pig - carcass	SAMN07734989	214	91.2%
2015LSAL01829	27/05/2015	Bretagne	48.0083	-1.2387	Poultry	Slaughter	Meat from broilers - Gallus gallus - fresh	SAMN07734990	211	92.51%
2015LSAL01973	30/04/2015	Midi-Pyrenees	43.4888	1.8842	Pork	Industrial transformation	Meat from pig - meat preparation	SAMN07734992	246	91.92%
2015LSAL02005	04/06/2015	bretagne	48.0083	-1.2387	Poultry	Industrial transformation	Meat from duck - fresh	SAMN07734993	238	92.53%
2015LSAL02462	07/07/2015	Languedoc-Roussilon	43.4968	4.3176	Pork	Slaughter	Meat from pig - carcass	SAMN07734994	221	91.4%
2015LSAL02588	23/06/2015	Aquitaine	44.7253	-0.1401	Pork	Industrial transformation	Meat from pig - minced meat - intended to be eaten cooked	SAMN07734995	234	92.52%
2015LSAL02717	28/07/2015	Rhone-Alpes	45.6486	5.2817	Pork	Slaughter	Meat from pig - carcass	SAMN07734997	205	91.36%
2015LSAL03121	17/08/2015	Aquitaine	44.7253	-0.1401	Pork	Slaughter	Meat from pig - carcass	SAMN07734998	238	91.35%
2015LSAL03260	02/09/2015	Rhone-Alpes	45.6486	5.2817	Pork	Slaughter	Meat from pig - carcass	SAMN07734999	117	91.25%
2015LSAL03284	11/08/2015	Bretagne	48.0083	-1.2387	Pork	Slaughter	Meat from pig - carcass	SAMN07735000	226	91.15%
2015LSAL03285	17/08/2015	Bretagne	48.0083	-1.2387	Pork	Slaughter	Meat from pig - carcass	SAMN07735001	209	91.13%
2015LSAL03548	09/06/2015	Bretagne	48.0083	-1.2387	Pork	Slaughter	Meat from pig - carcass	SAMN07735002	129	91.25%
2015LSAL03550	08/06/2015	Bretagne	48.0083	-1.2387	Pork	Slaughter	Meat from pig - carcass	SAMN07735003	138	91.21%
2015LSAL03563	21/09/2015	Auvergne	45.6716	3.5211	Pork	Slaughter	Meat from pig - carcass	SAMN07735004	175	92.91%
2015LSAL03564	14/09/2015	Rhone-Alpes	45.6486	5.2817	Pork	Industrial transformation	Meat from pig - fresh	SAMN07735005	231	91.42%
2015LSAL03879	14/10/2015	Languedoc-Roussilon	43.4968	4.3176	Pork	Slaughter	Meat from pig - carcass	SAMN07735006	265	91.43%
2015LSAL03891	02/10/2015	Auvergne	45.6716	3.5211	Pork	Industrial transformation	Meat from pig - carcass	SAMN07735007	204	91.47%
2015LSAL04018	22/10/2015	Rhone-Alpes	45.6486	5.2817	Poultry	Livestock farming	Gallus gallus - fowl - broilers	SAMN07735008	212	91.42%
2015LSAL04158	28/10/2015	Auvergne	45.6716	3.5211	Pork	Slaughter	Meat from pig - carcass	SAMN07735009	232	91.52%
2015LSAL04225	03/11/2015	Bourgogne	47.214	5.4822	Pork	Retail sale	Meat from pig - fresh	SAMN07735010	140	91.39%
2015LSAL04227	26/10/2015	Bourgogne	47.214	5.4822	Pork	Slaughter	Meat from pig - carcass	SAMN07735011	233	91.37%
2015LSAL04332	03/11/2015	Pays de la Loire	47.1094	-1.1124	Poultry	Slaughter	Meat from broilers - Gallus gallus - fresh	SAMN07735013	222	92.52%
2015LSAL04562	31/08/2015	Pays de la Loire	47.1094	-1.1124	Pork	Slaughter	Meat from pig - carcass	SAMN07735014	107	91.22%
2016LSAL00028	22/12/2015	Pays de la Loire	47.1094	-1.1124	Pork	Industrial transformation	Meat from pig - fresh	SAMN07735015	274	91.34%
2016LSAL00056	30/11/2015	Aquitaine	44.7253	-0.1401	Pork	Industrial transformation	Meat from pig - offal	SAMN07735016	165	91.33%

## Sheet: strains in regions
region	Bretagne
Étiquettes de lignes	Nombre de key
Pork	15
Poultry	50
Total général	65

## Sheet: Pork strains selection plan
	Selection plan for the strains isolated from the pork sector. In green the regions for which the number of strains has been reached; in red the regions for which the number of strains has not been reached.
	Region	Strength	Percentage of the production	Ideal n of strains	n of available strains	n of strain after deduping
		(per thousand head of cattle)	%	for selection
	Île de France	8	0.06	0	2	2
	Champagne-Ardenne	176	1.31	1	0	0
	Picardie	121	0.9	1	1	1
	Haute Normandie	138	1.03	1	0	0
	Centre	333	2.48	2	3	3
	Basse Normandie	566	4.22	4	1	1
	Bourgogne	126	0.94	1	4	4
	Nord-Pas-de-Calais	472	3.52	3	2	2
	Lorraine	97	0.72	1	2	2
	Alsace	101	0.75	1	0	0
	Franche-Comté	118	0.88	1	1	1
	Pays de la Loire	1573	11.74	10	36	34
	Bretagne	7635	56.97	47	29	17
	Poitou-Charentes	366	2.73	2	17	14
	Aquitaine	388	2.9	3	17	15
	Midi-Pyrénées	435	3.25	3	8	7
	Limousin	124	0.93	1	1	1
	Rhône-Alpes	294	2.19	2	16	16
	Auvergne	231	1.72	1	18	16
	Languedoc-Roussillon	28	0.21	0	8	7
	PACA	22	0.16	0	5	4
	Corse	50	0.37	0	1	1
	Total	13402	100	84	183	148

## Sheet: Poultry strains selection plan
	Selection plan for the strains isolated from the poultry sector. In green the regions for which the number of strains has been reached; in red the regions for which the number of strains has not been reached.
	Région	Production	Percentage of the production	Ideal n of strains	n of available strains	n of strain after deduping
		(In million TEC)	%	for selection
	Île de France	6	0	0.200981	1	1
	Champagne-Ardennes	30	2	1.0049	0	0
	Picardie	35	2	1.17239	0	0
	Haute Normandie	7	0	0.234478	0	0
	Centre	109	7	3.65115	0	0
	Basse Normandie	42	3	1.40687	0	0
	Bourgogne	49	3	1.64134	0	0
	Nord-Pas-de-Calais	56	3	1.87582	1	1
	Lorraine	5	0	0.167484	2	0
	Alsace	6	0	0.200981	0	0
	Franche-Comté	3	0	0.10049	0	0
	Pays de la Loire	407	24	13.6332	10	9
	Bretagne	571	34	19.1267	109	83
	Poitou-Charente	100	6	3.34968	1	1
	Aquitaine	68	4	2.27778	0	0
	Midi-Pyrénées	38	2	1.27288	0	0
	Limousin	7	0	0.234478	1	1
	Rhône-Alpes	69	4	2.31128	2	2
	Auvergne	46	3	1.54085	0	0
	Languedoc-Roussillon	10	1	0.334968	0	0
	PACA	7	0	0.234478	0	0
	Corse	0.8	0	0.0267975	0	0
	Total	1671.8	100	56	127	98
