# Supplementary material for: Polyphyletic Nature of Salmonella enterica Serotype Derby and Lineage-Specific Host-Association Revealed by Genome-Wide Analysis
Source: Front Microbiol. 2018 May 17;9:891. doi: 10.3389/fmicb.2018.00891 (PMC5966662; doi:10.3389/fmicb.2018.00891)
Supplement: TABLE S2 — List of the genomes from different serotypes of Salmonella enterica subsp. enterica used for the FimH sequence analysis. Epidata and sample ID. [file Table_2.xlsx]

## Sheet: Feuil1
Genome name	Strain	Serotype	Sample ID	Country	Collection Year	Source Type
Agona 12A06	12A06	Agona	SAMEA1889081	Ireland	2006	Poultry
Anatum str. CDC06-0532	CDC06-0532	Anatum	SAMN03894116	United States	2006	Human
Derby 2015LSAL01829	2015LSAL01829	Derby	SAMN07734990	France	2015	Poultry
Derby 2015LSAL01973	2015LSAL01973	Derby	SAMN07734992	France	2015	Swine
Derby 2015LSAL02717	2014LSAL02717	Derby	SAMN07734997	France	2015	Swine
Derby 2015LSAL04158	2014LSAL04158	Derby	SAMN07735009	France	2015	Swine
Dublin str. NY_IDR1200021877-01	NY_IDR1200021877-01	Dublin	SAMN01902415	United States	2012	Bovine
Enteritidis str. EC20120005	str. EC20120005	Enteriditis	SAMN02384189	Canada	2011	Poultry
Hadar CVM-N46859	CVM N46859	Hadar	SAMN03894238	United States	2013	Poultry
Havana BCW_2696	BCW 2696	Havana	SAMN02368573	Nigeria	2009	Poultry
Indiana C629	C629	Indiana	SAMN04961653	China	2014	Poultry
Infantis CVM-N45946	CVM-N45946	Infantis	SAMN03894177	United States	2013	Swine
Kentucky CVM N51982	CVM N51982	Kentucky	SAMN03894408	United States	2013	Poultry
Livingstone str. MDH-2014-00079	MDH-2014-00079	Livingstone	SAMN02646853	United States	2003	Swine
Mbandaka str. WAPHL_SAL-A00124	WAPHL_SAL-A00124	Mbandaka	SAMN02182958	United States	2012	Giblets not specified
Montevideo str. 19N	str. 19N	Montevideo	SAMN00710598	nd	nd	Poultry
Muenster VA-WGS-str00091	VA WGS str. 00091	Muenster	SAMN02403312	United States	2006	Bovine
Newport CVM21554	CVM21554	Newport	SAMN01813483	United States	2001	Swine
Oranienburg BCW-2047	BCW-2047	Oranienburg	SAMN02367859	United States	2010	Poultry
Panama FSW0120	FSW0120	Panama	SAMN02678847	Vietnam	2013	Aquatic
Poona FSF0055	FSF0055	Poona	SAMN02344819	China	2010	Invertebrates
Rissen FAR0099	FAR0099	Rissen	SAMN02345539	Mexico	2012	Plant
Saintpaul NY-IDR1000004536	NY IDR1000004536	Saintpaul	SAMN01902359	United States	2010	Poultry
Senftenberg CVm-N51312	CVM N51312	Senftenberg	SAMN03894403	United States	2013	Poultry
Tennessee FSF0063	FSF0063	Tennessee	SAMN02344793	China	2010	Plant
Typhi CR0044	CR0044	Typhi	SAMN02415239	Malaysia	2007	Human
Typhimurium SL1344 (reference)	SL1344	Typhimurium	SAMEA3138382	United Kindoms	nd	nd
Typhimurium str. 798	str. 798	Typhimurium	SAMN02604223	France	nd	Swine
Virchow str. FAR0119	FAR0119	Virchow	SAMN02678442	India	2013	Plant
Choleraesuis SC-B67	SC-B67	Choleraesuis	SAMN02603109	Taiwan	2002	Human
Typhisuis 8719-97	8719-97	Typhisuis	KJ095885.1	ND	ND	Swine
