# Supplementary material for: Polyphyletic Nature of Salmonella enterica Serotype Derby and Lineage-Specific Host-Association Revealed by Genome-Wide Analysis
Source: Front Microbiol. 2018 May 17;9:891. doi: 10.3389/fmicb.2018.00891 (PMC5966662; doi:10.3389/fmicb.2018.00891)
Supplement: TABLE S3 — List of strains presenting antimicrobial resistance genes. [file Table_3.XLSX]

## Sheet: Feuil1
Strain presenting antimicrobial resistance genes
(other strains do not show any resistance)
Key	ST profile	Antimicrobial resistance profile (in red = prediction)	Aminoglycosides	Beta-lactams	Tetracyclines	Sulphonamides	Trimetroprim
2014LSAL00274	ST40	TET			tet(B)
2014LSAL00455	ST40	STR SMX TET	aadA2		tet(A)	sul1
2014LSAL00717	ST40	TET			tet(B)
2014LSAL00762	ST40	STR AMP SMX SXT TET	aadA1	bla TEM-1C	tet(A)	sul1	dfrA1
2014LSAL00873	ST40	AMP SMX SXT		blaTEM-1B		sul2	dfrA1
2014LSAL00980	ST40	STR SMX	aadA2			sul1
2014LSAL01158	ST682	STR KAN TET	aph (3')-IC + strA + strB		tet(B)
2014LSAL01220	ST40	STR SMX TET	aadA2		tet(A)	sul1
2014LSAL01256	ST40	STR SMX TET	aadA2		tet(A)	sul1
2014LSAL01306	ST40	STR SMX TET	aadA2		tet(A)	sul1
2014LSAL01651	ST40	STR SMX TET	aadA2		tet(A)	sul1
2014LSAL01894	ST40	STR SMX SXT TET	aadA2 + ΔstrA + strB		tet(A)	sul1 + sul2	dfrA14
2014LSAL02051	ST40	STR SMX TET	aadA2		tet(A)	sul1
2014LSAL02205	ST40	STR SMX TET	aadA2		tet(A)	sul1
2014LSAL02278	ST40	STR SMX TET	aadA2		tet(A)	sul1
2014LSAL02285	ST40	STR SMX TET	aadA2		tet(A)	sul1
2014LSAL02325	ST71	AMP SMX SXT TET	ΔstrA + strB	blaTEM-1B	tet(A)	sul2	dfrA14
2014LSAL02431	ST40	AMP CEF CTX CAZ		blaCTX-M-1
2014LSAL02463	ST40	STR SMX TET	aadA2		tet(A)	sul1
2014LSAL02547	ST40	STR SMX TET	aadA2		tet(A)	sul1
2014LSAL02838	ST40	STR SMX TET	aadA2		tet(A)	sul1
2014LSAL03616	ST40	STR SMX TET	aadA2		tet(A)	sul1
2014LSAL03973	ST40	STR SMX TET	aadA2		tet(A)	sul1
2014LSAL03974	ST40	STR SMX TET	aadA2		tet(A)	sul1
2014LSAL03975	ST40	STR SMX TET	aadA2		tet(A)	sul1
2014LSAL03976	ST40	STR SMX TET	aadA2		tet(A)	sul1
2014LSAL04065	ST40	STR SMX TET	aadA2		tet(A)	sul3	dfrA12
2014LSAL04466	ST40	STR SMX TET	aadA2		tet(A)	sul1
2014LSAL04833	ST40	STR SMX TET	aadA2		tet(A)	sul1
2014LSAL05495	ST40	STR SMX TET	aadA2		tet(A)	sul1
2015LSAL00134	ST40	STR SMX TET	aadA2		tet(A)	sul1
2015LSAL00137	ST40	STR SMX TET	aadA2		tet(A)	sul2
2015LSAL00190	ST40	STR SMX TET	aadA2		tet(A)	sul1
2015LSAL00428	ST40	STR SMX TET	aadA2		tet(A)	sul1
2015LSAL00429	ST40	STR SMX TET	aadA2		tet(A)	sul1
2015LSAL00452	ST40	STR SMX TET	aadA2		tet(A)	sul1
2015LSAL00465	ST40	STR SMX TET	aadA2		tet(A)	sul1
2015LSAL00728	ST40	TET			tet(C)
2015LSAL00989	ST40	STR SMX TET	aadA2		tet(A)	sul1
2015LSAL00990	ST40	STR SMX TET	aadA2		tet(A)	sul1
2015LSAL01029	ST40	STR SMX TET	aadA2		tet(A)	sul1
2015LSAL01058	ST40	STR SMX TET	aadA2		tet(A)	sul1
2015LSAL01314	ST40	STR SMX TET	aadA2		tet(A)	sul1
2015LSAL01334	ST40	STR SMX TET	aadA2		tet(A)	sul1
2015LSAL01341	ST40	STR SMX TET	aadA2		tet(A)	sul1
2015LSAL01697	ST40	STR KAN SMX TET	aadA2 + aadA5		tet(A)	sul1
2015LSAL01713	ST40	STR SMX TET	aadA2		tet(A)	sul1
2015LSAL02717	ST40	STR SMX TET	aadA2		tet(A)	sul1
2015LSAL03260	ST40	STR SMX TET	aadA2		tet(A)	sul1
2015LSAL03548	ST40	STR SMX	aadA2			sul1
2015LSAL03564	ST40	STR SMX TET	aadA2		tet(A)	sul1
2015LSAL03879	ST40	STR SMX TET	aadA2		tet(A)	sul1
2015LSAL04018	ST40	STR SMX TET	aadA2		tet(A)	sul1
2015LSAL04225	ST40	STR SMX TET	aadA2		tet(A)	sul1
2015LSAL04227	ST40	STR SMX TET	aadA2		tet(A)	sul1
2015LSAL04562	ST40	STR SMX TET	aadA2		tet(A)	sul1
2016LSAL00056	ST40	STR SMX TET	aadA2		tet(A)	sul1
